# Supplementary material for: The role of histological subtypes in the survival of patients diagnosed with cutaneous or mucosal melanoma in the United States of America
Source: PLoS One. 2023 Jun 5;18(6):e0286538. doi: 10.1371/journal.pone.0286538 (PMC10241359; doi:10.1371/journal.pone.0286538)
Supplement: S1 File — (R) [file pone.0286538.s001.R]

#' R Program to Calculate Survival Probability of Melanoma Patients using 
#' Hypertabastic Accelerated Failure Time Model

  #'Time: Continuous (in months)
  #'Age:
  #'  0=0-29 
  #'  1=30-44 
  #'  2=45-59 
  #'  3=60-74 
  #'  4=75+
  #'Gender:
  #'  0 = Female 
  #'  1 = Male  
  #'Histology:
  #'  0=Lentigo Maligna
  #'  1=Nodular 
  #'  2=Superficial Spreading
  #'  3=Acral Letiginous
  #'Stage:
  #'  0 = Localized
  #'  1 = Distant
  #'  2 = Regional
  #'Race:
  #'  0 = White 
  #'  1 = Non-White
  #'Income:
  #'  0 = >=75k
  #'  1 = <40k
  #'  2 = 40k-<55k
  #'  3 = 55k-<75k
  #'Metropolitan:
  #'  0 = Nonmetro not adj to metro
  #'  1 = Counties in metropolitan areas 1 million+
  #'  2 = Metro 250k-1 million
  #'  3 = Metro up to 250,000
  #'  4 = Nonmetro adj to metro
  #'Melanoma
  #'  0 = Mucosal Melanoma
  #'  1 = Melanoma of the Skin
  

#Read in Function
Survival_Probability <- function(Time,Age,Gender,Histology,Stage,Race,Income,Metropolian,Melanoma){

  start = c(0,4,5,8,10,11,14,18) #Initialize
  input = c(Age,Gender,Histology,Stage,Race,Income,Metropolian,Melanoma) #Record part of input

  B = c(integer(19)) #Create vector of parameters
  place = start + input #Set location in vector to be changed

  for(i in 1:8){if(input[i] == 0){}else{B[place[i]] = 1}} #Set vector locations = 1

  Beta = -sum(B*c(-0.313124,
                  -0.596715,
                  -1.045724,
                  -1.800053,
                  -0.531489,
                  -1.674343,
                  -0.346535,
                  -1.408381,
                  -3.702988,
                  -1.944827,
                  0.159957,
                  -0.58006,
                  -0.328268,
                  -0.042258,
                  -0.071766,
                  -0.165295,
                  -0.049048,
                  -0.164196,
                  2.007512))-1.565688 #Set beta values

  a = 0.06621
  b = 0.353047
  
  return(1/cosh(a*(1-(Time*exp(Beta))^b*1/tanh((Time*exp(Beta))^b))/b))
}

#Answer to Proposed Question
Survival_Probability(Time = 120,Age=0,Gender=0,Histology=0,Stage=0,
                     Race=0,Income=0,Metropolian=0,Melanoma=0)
